# Supplementary material for: Epigenetic Landscape of H3K27ac, H3K27me3, H3K4me1, and H3K4me3 Marks in Channel Catfish Following Βeta Glucan Exposure
Source: Int J Mol Sci. 2026 Jul 15;27(14):6282. doi: 10.3390/ijms27146282 (PMC13410344; doi:10.3390/ijms27146282)
Supplement: Supplementary file 1 [file ijms-27-06282-s001.zip]

Archive with 1 entries (1 files):
- ijms-4313278-supplementary.pdf
